# Supplementary material for: Effect of Supplementation with Curcuma longa and Rosmarinus officinalis Extract Mixture on Acute Phase Protein, Cathelicidin, Defensin and Cytolytic Protein Gene Expression in the Livers of Young Castrated Polish White Improved Bucks
Source: Genes (Basel). 2023 Oct 12;14(10):1932. doi: 10.3390/genes14101932 (PMC10606746; doi:10.3390/genes14101932)
Supplement: Supplementary file 1 [file genes-14-01932-s001.zip]

Archive with 1 entries (1 files):
- genes-2590137-supplementary.pdf
